# Supplementary material for: Exogenous putrescine enhances salt tolerance in Populus nigra × maximowiczii: growth, physiological, and biochemical responses
Source: Front Plant Sci. 2026 Feb 27;16:1641288. doi: 10.3389/fpls.2025.1641288 (PMC12982397; doi:10.3389/fpls.2025.1641288)
Supplement: Supplementary file 6 [file Table1.xlsx]

## Sheet: Table1
Table 1: Leaf and root tissue samples collected in various extraction solutions/buffers for different analyses.
Amount of tissues (mg)	Analysis	Solutions	Amount of solutions (mL)
40 (leaf)	Polyamine and Amino acids by HPLC	5% perchloric acid	1
100 (root)
50 (leaf)	Total protein	100 mM Tris buffer	0.25
50 (leaf)	Sugars	80% ethanol	1
200 (leaf)	Relative water content	Direct freezing	NA
100 (leaf and root)	Phytochelatins	6.3 mM diethylenetriamine pentaacetic acid (DTPA) + 0.1 % trifluoroacetic acid (TFA)	1
100 (leaf)	Metabolomics by LC-GC	2:1 chloroform: methanol	0.5
