# Supplementary material for: Exogenous putrescine enhances salt tolerance in Populus nigra × maximowiczii: growth, physiological, and biochemical responses
Source: Front Plant Sci. 2026 Feb 27;16:1641288. doi: 10.3389/fpls.2025.1641288 (PMC12982397; doi:10.3389/fpls.2025.1641288)
Supplement: Supplementary file 7 [file Table2.xlsx]

## Sheet: Table 2
Table 2: Preparation of standard solutions from a mixed working stock solution of 11 sugars (xylose, arabinose, fructose, mannose, glucose, galactose, sucrose, trehalose, rhamnose monohydrate, maltose monohydrate, raffinose pentahydrate) in 80% ethanol
Standards	Stock solution (μL)	80% ethanol (μL)	Total volume (μL)	Final concentration of stock (mg mL-1)
S0	0	1000	1000	0
S1	12.5	987.5	1000	0.062
S2	25	975	1000	0.125
S3	50	950	1000	0.25
S4	100	900	1000	0.5
S5	200	800	1000	1
S6	300	700	1000	1.5
S7	400	600	1000	2
S8	600	400	1000	3
