# Supplementary material for: Exogenous putrescine enhances salt tolerance in Populus nigra × maximowiczii: growth, physiological, and biochemical responses
Source: Front Plant Sci. 2026 Feb 27;16:1641288. doi: 10.3389/fpls.2025.1641288 (PMC12982397; doi:10.3389/fpls.2025.1641288)
Supplement: Supplementary file 8 [file Table3.xlsx]

## Sheet: Table3
Table 3: Preparation of PA standard solutions from a mixed working stock solution (0.04 mM Put, 0.02 mM Spd and Spm) of three PAs in 5% HCLO4.
Put- Putrescine, Spd- Spermidine, Spm- Spermine
Stock Solution (μL)	5% HCLO4 (μL)	Total Volume (μL)	Final Conc. Put (mM)	Final Conc Spd and Spm (mM)
0	500	500	0	0
25	475	500	0.002	0.001
50	450	500	0.004	0.002
125	375	500	0.01	0.005
250	250	500	0.02	0.01
125	0	125	0.04	0.02
