# Supplementary material for: Exogenous putrescine enhances salt tolerance in Populus nigra × maximowiczii: growth, physiological, and biochemical responses
Source: Front Plant Sci. 2026 Feb 27;16:1641288. doi: 10.3389/fpls.2025.1641288 (PMC12982397; doi:10.3389/fpls.2025.1641288)
Supplement: Supplementary file 9 [file Table4.xlsx]

## Sheet: Sheet1
Plant	Concentration of NaCl	Concentration of Put	Effects on plant in presence of Put over salt	Reference
Hordeum vulgare	9.3 and 14 dS m-1	100 and 200 ppm	1. Increment in vegetative characters and yield	Seleem et al. 2021
			2. Improved leaf and stem anatomy
			3. Decrease in antioxidant enzymes and glycine betaine
			4. Increase in proline and total carbohydrates
Panas ginseng	0, 150 mM	0.3, 0.6. 0.9 mM	1. Enhancement of salt tolerance	Islam et al. 2021
			2. Enhancement of ginsenoside content
Cucumis sativus L.	90 mM	8 mM	1. Alleviation of photoinhibition due to salt stress	Wu et al. 2019
Camellia sinensis	50 mM and 100 mM	5 mM	1. Reduced polyphenol levels	Xiong et al. 2018
			2. Increase in Put and Spm level
			3. Decrease in Spd level
Cucumis sativus L., cv.Jinyou No. 4	75 mM	1 mM	1. Promotion of chlorophyll and xanthophyll cycle	Yuan et al. 2018
			2. Conversion of uroporphyrinogen III to protoporphyrin IX	Zhong et al. 2016
			3. Higher photosynthetic rate	Yuan et al. 2015
			4. Reduced accumulation of sucrose and starch	Yuan et al. 2014
			5. Regulation of hormone level, leaf structure, carbohydrate metabolism
			6. Increment in plant growth
Cucumis sativus L. cv.Jinyou No. 4	75 mM	1 mM	1. Regulation of photosynthetic efficiency	Shu et al. 2015
			2. Reduced fatty acid contents in salt stress
			3. Regulation if protein expression at transcription and translation level
Gossypium barbadense L. ev. Giza 90	3000 ppm, 6000 ppm, and 9000 ppm	1 ppm, 2 ppm	1. Increase plant growth and yield characters	Darwish et al. 2013
			2. Increase in chemical constituents of salt tolerance
			3. Increase in free amino acids, sugars, soluble phenols
			4. Increase in chlorophyll level
Cucumis sativus L. cv.ChangChun mici	65 mM	10 mM	1. Increase in net photosynthetic rate	Zhang et al. 2009
			2. Promotion of salt tolerance
Cicer arietinm	100 mM	0.5 mM	1. Decrease in the antioxidant enzymes level	Sheokand et al. 2008
Hordeum vulgare L	200 mM	0.5 mM	1. Stabilization of root tonoplast integrity	Zhao and Qin 2004
			2. Regulation of endogenous PAs on the root
Solanum lycopersicum L.	40 mM	2.5 mM, 5 mM	1. Increase in membrane integrity	Borromeo et al., 2023
			2. Increase in photosynthetic pigment
			3. Increase in proline, antioxidat responses
